# Supplementary material for: Genome-Wide Comparative Profiles of Triterpenoid Biosynthesis Genes in Ginseng and Pseudo Ginseng Medicinal Plants
Source: Life (Basel). 2023 Nov 19;13(11):2227. doi: 10.3390/life13112227 (PMC10672587; doi:10.3390/life13112227)
Supplement: Supplementary file 1 [file life-13-02227-s001.zip]

Archive with 2 entries (2 files):
- Supplementary_figures.pdf
- Supplementary_table s1 and s2.xlsx
