# Supplementary material for: Genome-Wide Comparative Profiles of Triterpenoid Biosynthesis Genes in Ginseng and Pseudo Ginseng Medicinal Plants
Source: Life (Basel). 2023 Nov 19;13(11):2227. doi: 10.3390/life13112227 (PMC10672587; doi:10.3390/life13112227)
Supplement: Supplementary file 1 [file life-13-02227-s001.zip › Supplementary_table s1 and s2.xlsx]

## Sheet: Suppl Table S1
S.No	Species	Genbank Assembly ID	Genome File	# of Sequences	# of bases	Minimum	Maximum	Average	N50	N80	N90	Protein File	# of proteins	Minimum	Maximum	Average
1	Panax japonicus	ASM2020550v1	PAJA1.fna	1507	2028856204	219	101506824	1.34629e+06	78398967	66442983	57898973	PAJA0.fasta	74303	27	4780	352.49
2	Panax stipuleanatus	ASM2020555v1	PAST1.fna	3092	1965478827	303	169575366	635666	142536756	120845298	405869	PAST0.fasta	41204	40	4304	344.95
3	Panax quinquefolius	ASM2020561v1	PAQU1.fna	821	3565323611	45107	179034630	4.34266e+06	138596423	110410869	87840169	PAQU0.fasta	64245	46	4709	383.16
4	Panax ginseng	ASM2020560v1	PAGI1.fna	97	3355148547	48240	190061324	3.45892e+07	143450974	122158428	103702123	PAGI0.fasta	65908	50	4613	372.71
5	Panax notoginseng	ASM1680105v1	PANO1.fna	219	2660677618	1041	295554597	1.21492e+07	216472261	194535185	179501441	PANO0.fasta	34366	29	4780	317.46
6	Platycodon grandiflorus	ASM1662434v1	PLGR1.fna	429	574706410	1071	93483513	1.33964e+06	64545416	46364688	43563964	PLGR0.fasta	22357	49	4375	411.34
7	Gynostemma pentaphyllum	ASM2801521v1	GYPE1.fna	578	582948444	549	64786935	1.00856e+06	50780587	44943969	42096198	GYPE0.fasta	41476	37	4758	411.34
8	Codonopsis lanceolata	GCA_013146195.2	COLA1.fna	4828	1273258064	4595	184336158	263724	154401475	112340586	101348383	COLA0.fasta	46004	34	4756	307.21
9	Daucus carota	ASM162521v1	DACA1.fna	4826	421539040	500	51465339	87347.5	36610139	31745509	514035	DACA0.fasta	44651	29	4775	475.85

## Sheet: Suppl Table S2
Ligands	CA12	CA53	UT29	CA52	CA15	CAL1	CA47	U100	CA17	UAE2	UA27	U101
Fl_E	-9.7	-9.5	-9.3	-9.9	-10.3	-9.4	-7.8	-7.5	-8.1	-9	-10.4	-10.7
Rg2_S	-7.7	-10.3	-9.7	-8.1	-9.5	-8	-7.9	-7.8	-7.9	-9	-10.1	-10.6
F1	-7.9	-7.9	-8.8	-9.6	-7.6	-8.5	-7	-7.3	-7.6	-7.6	-9.9	-10.3
Rh8	-9	-8	-8.6	-9.8	-7.8	-9.5	-7.8	-9	-8.2	-7.8	-10.1	-10.2
Rg7_R	-9.7	-7.4	-9.3	-10.3	-7.6	-9.6	-7.4	-7.3	-7.8	-7.8	-9.5	-10.2
panaxadione	-9.1	-9.9	-9.8	-10.9	-9	-10.7	-8.2	-9.7	-10	-7.8	-9	-10.1
Rk3	-9.3	-8.4	-9.1	-9.6	-8.7	-9.3	-9	-9.6	-8.6	-8.5	-10.5	-9.9
Ki	-9.2	-9.3	-8.6	-8.9	-9.4	-9	-9.2	-7.6	-9.7	-8.8	-10	-9.9
Fl_F	-7.6	-10.1	-9.1	-7.7	-10	-7.5	-7.6	-8.5	-7.9	-8.4	-7.9	-9.9
PT_S	-9.1	-8.7	-9.6	-10.5	-11.5	-8.6	-8.1	-10.2	-10.6	-8	-10.6	-9.8
Rh2_R	-9.7	-8.1	-9.2	-8.8	-9.4	-9.2	-7.5	-9.9	-8	-8.4	-9.6	-9.8
Rh2_S	-9.8	-10.2	-8.7	-9.6	-7.7	-7.3	-8.6	-7.2	-9.6	-8.3	-8.7	-9.7
Km	-9.1	-7.5	-8.7	-7.9	-7.7	-8.9	-7.5	-10.3	-7.9	-7.7	-9.8	-9.5
Rh1_S	-9.5	-8.4	-10	-10.2	-9.1	-9.5	-8.6	-7.9	-8.6	-8	-9.4	-9.5
CK	-9	-9.4	-9.6	-9.5	-7.9	-9.4	-9.6	-7.3	-7.1	-7.7	-10.2	-9.4
Rh3	-7.7	-9.4	-9.4	-10	-7.5	-10.3	-9.4	-9.2	-7.4	-7.5	-8.9	-9.2
Dexamethasone	-8.7	-8.3	-8.4	-9.2	-8.1	-8.7	-8.7	-9.1	-8.7	-6.8	-8.9	-9.2
Fl_B	-9.5	-7.8	-8.9	-7.7	-7	-9.6	-7.1	-7.5	-7.3	-7.1	-9.9	-9
25_PPT	-8.8	-9	-8.1	-9.5	-8.7	-8.5	-8.7	-9.5	-9.5	-7.3	-9	-9
25_PPD	-7.9	-8.4	-8.2	-8.1	-8.3	-9.2	-9	-7.6	-7	-8.4	-8.8	-8.9
Rh5	-9.2	-7.6	-8.8	-9.3	-7.6	-9	-7.6	-10.4	-7.5	-8.1	-8.6	-8.9
Rg6	-9.6	-7.7	-8.7	-8.1	-9.2	-10.1	-7.9	-7.5	-7.1	-8.9	-10.3	-8.8
Rg1	-9.2	-7.9	-8	-8.8	-7.4	-6.5	-6.9	-6.7	-7.1	-7.1	-9.2	-8.5
Rk2	-9.5	-9.3	-9.1	-9.4	-7.6	-9.8	-9.2	-7.8	-9.7	-7.5	-8.7	-8.5
F4	-7.5	-8.9	-9.2	-9.1	-8.3	-9.7	-8.1	-8	-7.5	-8.5	-10.5	-7.9
Rh9	-10.2	-7.7	-9.8	-9.5	-7.3	-9.5	-9.5	-7.2	-10.7	-8.3	-10.3	-7.7
Fl_C	-7.9	-10.7	-9.7	-9.9	-7.8	-8.9	-7.6	-7.8	-8.2	-8.3	-9.8	-7.7
Fl_I	-7.4	-7.8	-9.5	-9.7	-7.6	-7.3	-7.9	-7.9	-8.3	-8.3	-7.9	-7.7
Rg3_R	-8.5	-8.4	-9.4	-9.9	-9.9	-8.7	-7.7	-8	-9.4	-8.6	-10.5	-7.6
PPT_S	-7.6	-7.9	-8.4	-8.9	-9.1	-9.4	-9.3	-6.9	-9	-7.7	-9.9	-7.6
Rh4	-8.5	-10	-8.7	-8.2	-9.1	-8.2	-7.8	-7.8	-7.3	-7.8	-9.2	-7.6
Rh6	-7.7	-9.3	-8.3	-9.4	-7.6	-9.6	-9.2	-7.4	-7.6	-7.6	-9.3	-7.4
Fl_D	-10.2	-8.2	-9.4	-10.5	-9.8	-9.6	-8.2	-8	-10.5	-8.9	-10.7	-7.3
Ro	-7.4	-8	-8.9	-8.1	-7.3	-7.7	-8	-7.6	-8.2	-8	-10.5	-7.3
F3	-10.3	-10	-9.1	-10.1	-7.7	-9.6	-9.6	-7.7	-8.2	-8.4	-11.1	-7.2
C_Y	-7.6	-10.5	-9	-8.2	-7.2	-7.5	-9.6	-9.6	-7.8	-7.4	-10	-7.2
Rg3_S	-7.2	-8.1	-9.5	-8.9	-8.7	-8	-7.9	-7.7	-8.8	-8.4	-11.1	-7.1
Fl_J	-9	-8.5	-9.2	-7.5	-7.9	-7.1	-7.4	-7.4	-8.1	-7.5	-10.6	-7.1
Fl_G	-7.5	-7.4	-8.4	-7.5	-7.5	-8.7	-7.2	-6.9	-7.5	-7.1	-10.1	-7.1
Rg5	-9	-8.2	-9.7	-10.4	-6.9	-10.6	-7.5	-7.6	-7.1	-7.8	-9.1	-7.1
Fl_K	-6.8	-7.3	-8.2	-7.7	-6.8	-6.7	-6.9	-7.1	-6.5	-7.2	-8.9	-7.1
Fl_N	-7.5	-6.4	-9.6	-7.2	-6.7	-9.6	-7.3	-6.9	-8.3	-8.4	-8.7	-7.1
Fl_M	-7.9	-7.4	-7.6	-7.1	-7.3	-8.1	-7.5	-6.9	-7.6	-8.3	-8.7	-7.1
Fl_O	-8.1	-7.5	-7.9	-8	-6.9	-9.5	-7.9	-6.8	-6.8	-8.8	-7.9	-7.1
F5	-9.5	-8.5	-6.1	-10	-10.7	-9.4	-6.8	-7.5	-7.4	-7.7	-8.4	-7
Rg7_S	-7.6	-7.8	-9.1	-8.3	-7.7	-9.3	-7.4	-7.8	-7.8	-7.7	-9.9	-6.9
FL_P	-7.6	-7.8	-8.6	-8.5	-7.5	-8.1	-7.6	-7.3	-7.4	-7.9	-8.7	-6.9
PPD_S	-9	-8.4	-8.3	-9.7	-7.5	-8.5	-9.1	-7	-7.1	-7.7	-9.9	-6.8
Rg2_R	-10.1	-8	-9.1	-8.1	-8	-9.5	-8	-7.7	-8.4	-9.3	-10.1	-6.7
Re	-7.7	-7.6	-6.2	-8.1	-7.7	-9.5	-8.2	-7.1	-7.6	-7.9	-7.1	-6.7
Fl_A	-9.4	-6.9	-8.9	-7.3	-8.6	-7	-7.4	-7	-8.9	-7.2	-7	-6.7
C_O	-6.5	-7.2	-8.7	-7.6	-7.3	-10.3	-7.5	-7	-7	-7.4	-6.7	-6.6
Rb1	-6.7	-6.9	-8.2	-9.6	-6.7	-10	-6.9	-6.6	-6.9	-7.7	-6.2	-6.6
Rh1_R	-8.7	-7.5	-9.9	-9.7	-8	-9.4	-8.8	-10.3	-8	-8.3	-9.6	-6.5
Rk1	-9.7	-7.6	-9.8	-9	-7.1	-7.8	-6.7	-7.3	-9.4	-7.9	-9.2	-6.5
Rb3	-6.7	-6.7	-9.4	-7.2	-7	-6.7	-7	-6.9	-6.7	-7.7	-7.7	-6.5
Rd	-7.2	-6.8	-9.3	-7.6	-9.1	-9.9	-6.4	-6.6	-8.9	-7.4	-6.9	-6.5
Fl_H	-7.1	-7.4	-8.4	-6.9	-7.3	-7.1	-7	-6.9	-7.2	-7.2	-10	-6.4
Rh7	-9.3	-8.3	-8.1	-8.7	-6.7	-9.4	-6.6	-6.9	-7.1	-7.7	-7.7	-6.4
F2	-9.2	-7.6	-8.8	-9.4	-7.5	-7.2	-8.1	-7.3	-7.5	-7.1	-9.2	-6.3
Rg7	-7.1	-7.6	-8.3	-7.3	-7.7	-6.9	-6.8	-7.3	-7.7	-6.9	-8.2	-6.3
Rf	-6.8	-8.1	-8.9	-7.8	-7.7	-9	-7.2	-8.4	-8.8	-8.4	-6.3	-6.3
Rb2	-6.7	-7.6	-9.4	-6.5	-7.1	-7.1	-7	-6.9	-7.4	-7.1	-7.7	-6.2
Ra1	-7.2	-8	-6.8	-9.8	-7.9	-7.3	-7.5	-6.2	-7.6	-6.7	-8.6	-5.9
Rc	-5.9	-7	-8.3	-7	-7.7	-6.7	-6.6	-6.5	-6.6	-7.7	-7.7	-5.9
